# Supplementary material for: P2X7 Is Involved in the Mouse Retinal Degeneration via the Coordinated Actions in Different Retinal Cell Types
Source: Antioxidants (Basel). 2023 Jan 6;12(1):141. doi: 10.3390/antiox12010141 (PMC9854982; doi:10.3390/antiox12010141)
Supplement: Supplementary file 1 [file antioxidants-12-00141-s001.zip]

Archive with 1 entries (1 files):
- antioxidants-2120965-supplementary.pdf
